# Supplementary material for: Perceptions towards physical activity in adult lung transplant recipients with cystic fibrosis
Source: PLoS One. 2020 Feb 21;15(2):e0229296. doi: 10.1371/journal.pone.0229296 (PMC7034849; doi:10.1371/journal.pone.0229296)
Supplement: S5 Appendix — (XLSX) [file pone.0229296.s005.xlsx]

## Sheet: Data
ID	LAD	Import_PA_ADL	Import_PA_Health	Mot_feel_better	Mot_self_conf	Mot_QoL	Mot_strength	Mot_endurance	Mot_social_contact	Mot_goals	Mot_energy	Mot_fun	Mot_routine	Mot_support	Mot_recomm_med_staff	Mot_Appearance	Bar_Dizziness	Bar_Breathlessness	Bar_Infection	Bar_Rejection	Bar_Anxiety	Bar_Self_conf	Bar_Lack_Motivation	Bar_Fatigue	Bar_Lack_Of_Time	Bar_Low_Energy	Bar_Side_Effects	Bar_Comorb	Bar_Pain	Bar_Finances	Bar_Weather	Bar_No Possib	Bar_No_Desire	Bar_Lack_Of_Knowledge	Bar_Other_Priorities	strength training	endurance training	balance training	supervised group training	individual training, supervised	individual training, nonsupervised	Home-based	Outdoor	Sports club	Fitness	Institution	Apps	Daily	1-2 times per week
1	1	5	6	5	5	6	5	5	6	6	5	6	5	6	5	5	1	4	2	4	3	0	0	1	1	3	2	0	1	4	1	1	0	0	0	1	2	1	1	1	2	1	2	1	2	1	1	1	1
2	0	5	5	5	4	5	6	6	5	6	5	5	5	6	6	6	0	0	0	0	0	0	0	0	1	1	0	0	0	0	0	0	2	0	0	2	2	1	1	1	2	2	2	1	1	1	1	1	2
3	0	3	5	5	5	5	5	6	3	2	1	2	6	0	1	3	2	0	1	1	1	2	2	5	5	6	3	1	2	1	0	1	3	1	6	2	2	2	2	1	1	1	2	2	1	1	1	1	2
4	0	5	5	5	5	5	6	6	4	6	6	4	5	5	4	3	0	2	0	0	0	2	2	2	0	1	3	0	0	0	2	2	1	1	0	2	2	2	1	2	1	1	2	1	2	1	1	1	1
5	1	5	5	4	4	5	5	5	2	6	5	6	5	5	4	5	0	0	2	2	1	1	0	0	2	0	0	0	0	1	1	0	0	1	0	2	2	1	1	2	2	1	2	1	2	1	1	1	1
6	1	5	6	6	4	6	5	5	5	6	5	5	6	3	2	4	0	6	0	0	0	0	3	2	1	4	1	0	0	0	1	0	3	1	1	2	2	1	1	1	2	1	2	1	1	1	2	1	2
7	1	2	4	4	1	4	5	5	5	3	3	4	1	1	1	5	0	5	0	0	0	0	5	5	2	4	0	0	0	0	2	0	3	0	1	2	2	2	2	1	2	2	1	2	1	1	1	1	1
8	1	5	5	6	1	6	6	6	6	0	0	6	0	0	0	0	0	0	0	0	0	0	0	4	6	3	0	0	0	0	5	0	4	0	5	1	2	1	1	1	2	1	2	1	1	1	1	1	2
9	0	3	5	3	6	4	6	4	2	4	5	6	2	5	2	3	0	0	0	0	0	0	6	4	4	0	0	0	0	3	0	0	6	0	0	2	1	1	2	1	1	1	1	2	1	1	1	1	2
10	0	4	5	6	5	5	6	4	4	4	5	5	4	2	1	5	2	2	1	1	1	1	2	5	5	5	4	1	1	3	1	1	2	2	2	2	2	2	1	1	2	1	1	1	2	1	1	1	1
11	0	6	4	5	3	5	3	3	2	5	4	4	4	6	4	6	3	5	5	6	5	5	5	6	4	5	2	5	1	1	2	2	5	5	4	1	2	1	1	2	1	1	1	1	1	2	1	2	1
12	0	4	5	5	0	5	6	6	0	4	5	5	5	2	4	4	0	1	0	0	0	0	3	0	1	2	0	0	0	0	0	0	3	0	0	2	2	1	1	2	2	1	2	2	2	1	1	1	1
13	0	4	4	6	0	6	4	4	1	2	3	2	1	0	2	4	0	0	0	0	2	1	6	0	3	2	1	0	0	1	0	1	2	2	5	1	2	1	2	2	1	2	2	2	1	1	2	1	2
14	0	5	5	5	5	5	5	5	3	5	5	3	4	3	2	2	3	3	0	0	0	0	3	5	5	5	3	4	2	1	2	3	5	2	3	2	2	2	1	2	1	1	2	1	1	1	1	1	2
15	0	6	6	6	6	6	6	6	5	6	6	6	1	5	1	3	0	0	0	0	0	0	0	0	0	0	0	0	0	0	0	0	0	0	0	2	2	2	1	2	2	2	2	1	1	1	1	1	1
16	0	6	6	4	2	5	5	5	4	6	5	5	4	4	3	3	0	5	0	0	0	0	1	2	0	2	0	0	1	3	2	0	0	0	0	2	2	1	2	2	1	2	2	2	1	1	1	2	1
17	0	5	5	5	5	5	5	5	0	5	5	5	5	2	3	5	0	2	0	0	0	6	6	6	6	3	3	0	0	3	3	0	3	0	0	2	2	1	1	1	2	2	1	1	1	1	2	2	1
18	0	3	5	2	5	4	4	5	1	5	4	2	2	1	3	1	1	2	0	0	0	1	4	3	3	3	1	0	0	0	0	0	4	1	3	2	2	1	1	1	2	2	2	1	2	1	1	1	1
19	0	5	6	5	3	4	5	5	4	5	5	5	4	4	2	3	0	0	0	0	0	2	2	1	0	1	2	1	0	2	3	0	3	2	1	2	2	1	1	1	2	1	2	2	1	1	1	1	2
20	0	2	2	1	1	1	1	1	1	1	1	1	1	2	1	4	1	2	1	1	1	1	5	5	1	3	2	2	2	1	1	1	5	1	1	2	1	1	1	1	2	2	2	1	1	1	2	1	2
21	0	6	6	5	6	5	6	3	4	5	5	4	5	4	4	5	2	0	0	0	0	2	5	6	4	2	4	3	2	5	2	0	0	1	1	2	2	2	1	1	2	2	1	1	2	1	2	1	1
22	0	5	6	5	5	5	6	6	4	5	5	5	5	5	4	3	1	0	0	0	0	0	2	4	2	5	4	5	4	0	0	0	3	0	0	1	2	1	1	2	1	1	2	1	1	1	1	2	1
23	0	4	5	3	2	3	4	4	1	4	4	4	4	1	3	1	4	0	1	0	1	0	1	2	2	1	1	1	1	0	2	0	1	1	0	2	2	1	1	1	2	2	2	1	1	2	1	2	1
24	0	4	4	5	5	5	5	5	5	5	5	5	5	6	4	5	6	6	2	0	1	1	2	3	2	4	4	3	1	1	1	1	2	3	2	2	2	1	1	2	1	1	2	2	2	1	1	1	1
25	0	4	6	5	2	5	6	6	1	5	5	4	2	2	4	1	0	0	0	0	0	0	4	3	1	0	5	0	0	6	0	0	2	0	2	2	2	1	1	1	2	2	1	1	2	1	1	1	1
26	0	4	6	4	3	4	4	4	1	4	4	3	2	0	4	5	0	0	0	0	0	4	5	6	4	5	4	3	6	5	0	0	4	0	1	2	2	2	1	1	2	1	1	1	2	1	1	1	2
27	0	4	4	3	1	2	4	4	5	4	2	1	1	5	2	2	3	1	0	0	2	1	3	5	4	4	2	1	3	3	4	1	3	0	4	2	2	2	1	2	1	2	2	1	2	1	1	2	1
28	0	5	5	5	3	5	5	5	5	5	5	4	4	1	2	4	3	0	0	0	0	0	2	1	1	1	3	1	3	1	1	0	1	1	1	2	2	1	1	1	2	2	1	2	2	1	1	1	1
29	0	3	4	3	1	4	3	3	5	1	3	5	6	5	1	1	0	0	1	1	1	1	1	2	2	2	0	0	0	2	4	1	1	0	2	2	2	1	1	2	1	2	1	1	2	1	1	1	2
30	0	5	5	6	5	6	6	6	5	6	6	5	6	5	4	5	6	6	3	3	3	3	3	6	6	6	6	3	6	6	6	6	6	3	4	2	2	2	1	2	1	2	2	1	2	1	1	1	2
31	1	5	5	5	5	5	5	5	4	5	5	5	5	3	3	5	3	6	4	4	4	3	4	6	3	6	4	3	4	3	3	3	3	4	3	2	2	2	2	2	2	2	2	2	2	2	2	2	1
32	1	6	6	6	5	5	5	5	1	4	5	2	2	0	0	3	0	0	0	0	0	0	0	3	2	2	2	1	0	0	5	0	0	0	3	2	2	1	1	1	2	2	2	1	1	1	1	1	2
33	1	4	5	5	3	5	5	5	3	4	5	5	5	2	0	4	0	0	0	0	0	0	0	0	0	0	0	0	0	2	3	0	0	0	2	2	2	1	1	1	2	1	2	1	2	1	1	1	1
34	1	5	4	5	4	6	5	6	6	6	6	5	5	4	6	6	3	5	1	1	1	3	3	5	4	5	1	5	5	1	1	1	1	3	3	1	2	1	1	2	1	2	2	1	2	1	1	1	1
35	1	4	5	6	3	4	4	5	4	2	5	5	2	2	2	3	0	0	0	0	0	0	0	2	2	2	2	2	4	0	3	0	0	3	0	2	2	2	1	1	2	2	2	1	1	1	1	1	2
36	0	6	6	6	5	5	5	5	3	1	1	6	5	1	2	5	0	0	0	0	0	0	4	0	5	0	0	0	0	0	2	0	2	0	3	2	2	1	1	2	2	2	2	2	1	1	1	1	2
37	0	4	5	3	3	4	4	3	3	4	2	2	3	4	4	4	0	0	0	0	0	0	3	3	4	0	1	1	2	6	1	2	2	0	0	2	2	1	1	2	2	1	2	2	2	2	1	1	2
38	0	4	6	5	4	4	6	6	3	6	5	6	3	3	0	2	0	2	0	0	1	0	3	5	4	4	4	2	3	0	2	0	2	0	4	2	2	2	2	2	1	2	2	2	1	2	1	1	1
39	0	5	5	5	2	6	6	6	3	4	5	5	3	2	2	4	3	3	0	0	0	0	4	4	5	3	1	1	4	1	3	2	1	0	3	1	2	1	2	1	1	1	2	2	1	1	1	1	2
40	0	5	6	5	5	4	5	4	2	5	6	6	6	3	2	3	0	0	2	0	0	0	0	3	3	1	2	0	2	0	2	0	1	0	2	2	2	1	1	2	2	2	2	1	2	2	1	1	1
41	0	6	6	5	5	5	5	5	1	5	3	6	6	5	4	5	1	0	2	0	0	0	0	3	4	3	4	2	1	0	2	0	0	0	0	2	2	2	1	2	1	2	2	1	2	1	2	1	1
42	0	6	6	6	6	6	6	6	6	6	6	6	6	0	0	6	6	3	1	0	4	2	1	5	0	5	6	6	6	5	0	0	0	0	0	2	2	2	2	2	2	1	2	2	2	1	1	2	1
43	0	6	6	5	5	4	4	5	0	1	5	1	3	2	0	0	0	3	0	0	0	0	4	4	6	4	0	0	5	0	0	0	0	0	0	2	2	1	1	2	1	1	1	2	2	1	1	1	2
44	0	5	5	5	5	5	6	6	3	5	5	4	4	3	3	5	1	1	1	5	4	5	5	4	2	3	2	0	0	0	0	0	0	0	0	2	2	1	1	1	2	1	1	2	2	1	1	1	1
45	0	5	5	6	6	5	5	6	2	5	6	6	6	5	4	5	1	0	0	0	0	0	2	2	5	0	0	0	3	5	0	1	0	0	3	2	2	1	1	1	2	2	2	1	2	1	2	1	1
46	0	6	6	6	6	6	6	6	3	6	4	4	6	4	1	5	0	0	3	0	0	0	0	2	0	6	5	6	6	0	0	0	0	0	0	2	2	1	1	1	2	1	2	1	2	1	1	2	1
47	0	2	3	6	4	4	4	5	4	4	4	4	4	5	3	4	0	0	0	0	0	0	2	1	2	1	0	0	1	0	2	0	1	0	2	2	2	1	1	1	2	2	2	1	1	1	1	1	2
48	0	5	6	6	4	6	6	6	3	6	6	3	5	5	5	3	0	0	0	0	0	0	2	4	5	4	0	0	0	0	0	0	1	0	1	1	2	1	1	2	1	2	2	1	1	1	1	1	1
49	0	2	5	0	0	0	0	0	0	0	0	0	0	0	0	0	0	0	0	0	0	0	5	0	0	0	0	0	0	0	0	0	0	0	5	1	2	1	2	1	1	1	2	2	1	1	1	1	2
50	1	2	3	6	6	6	6	6	6	6	6	6	3	0	0	0	0	6	0	6	0	0	3	6	0	6	0	0	4	0	0	0	3	6	0	1	1	2	1	2	1	2	1	1	1	1	1	1	1
51	0	6	6	6	6	6	6	6	5	6	6	6	6	6	2	5	0	0	2	0	0	0	0	0	0	0	3	4	4	1	4	0	0	0	0	1	2	1	1	1	2	1	2	1	1	1	1	1	1
52	0	5	6	6	5	5	4	5	3	5	4	4	4	2	2	4	2	1	0	0	0	0	4	3	2	2	4	3	2	2	2	2	3	2	1	2	2	1	2	2	1	2	2	2	2	1	1	1	2
53	0	4	4	5	5	6	6	6	3	3	6	4	4	4	4	6	0	0	0	0	0	0	3	0	6	0	0	0	0	0	0	0	0	2	0	2	2	1	1	1	2	1	2	2	2	1	1	1	2
54	0	6	6	5	5	6	6	6	6	6	6	6	6	6	6	5	0	2	0	0	0	0	0	1	0	0	0	0	0	0	0	0	0	0	0	2	1	1	1	1	2	1	1	2	2	1	1	1	1
55	0	2	2	3	3	2	3	4	1	2	3	1	0	1	1	4	0	4	1	0	0	0	6	5	3	4	0	0	0	0	2	0	6	6	5	1	2	2	1	2	1	2	2	1	1	1	2	1	2
56	0	6	6	6	6	6	6	6	6	6	6	6	6	6	6	6	0	0	0	0	0	0	3	3	0	3	3	0	3	0	0	0	0	0	0	2	2	2	1	2	1	1	2	1	1	1	1	1	1
57	0	5	6	4	3	5	3	3	4	5	5	3	3	4	3	4	4	2	2	2	2	3	5	3	5	3	2	2	2	3	3	2	4	4	4	1	2	2	2	1	1	1	2	2	1	1	1	1	2
58	0	5	6	6	6	6	6	6	3	5	6	4	4	4	4	5	0	1	0	0	0	0	3	0	5	2	0	0	0	0	0	0	2	0	0	2	2	2	1	2	1	2	2	1	1	1	1	1	1
59	0	6	6	6	6	6	6	6	2	0	6	4	4	0	0	0	0	0	0	0	0	0	5	6	2	6	2	0	3	0	0	0	0	0	0	2	2	2	1	1	2	1	2	1	1	1	1	2	1
60	0	6	6	5	4	6	5	5	6	5	5	6	4	4	3	3	0	2	0	0	0	1	4	3	2	2	1	0	0	1	2	0	3	0	4	2	2	2	1	2	1	1	1	1	1	1	2	1	2
61	0	4	6	6	4	6	6	6	3	5	6	4	2	2	2	4	0	1	0	0	0	0	2	1	4	0	0	0	0	0	2	1	1	0	2	2	2	2	1	2	1	1	2	2	2	1	1	1	1
62	1	4	4	4	5	5	5	4	5	5	5	5	4	6	5	5	3	3	4	4	3	3	4	4	4	4	4	4	4	4	4	4	3	4	3	1	2	1	1	1	2	2	1	1	1	1	1	1	2
63	0	6	6	6	5	6	5	4	2	4	3	6	6	4	3	5	0	1	1	0	1	2	1	3	2	2	1	0	2	1	5	1	0	2	3	1	2	1	1	1	2	1	2	1	2	1	1	1	1
64	1	5	5	4	2	4	5	5	2	5	4	5	3	3	2	2	1	3	0	0	0	0	4	3	3	3	2	2	0	3	2	0	3	0	4	1	2	1	1	1	2	1	2	1	2	1	1	1	2
65	1	4	6	5	3	4	5	5	0	0	5	1	4	0	2	5	4	2	1	0	0	0	4	4	1	3	3	0	3	4	2	0	0	0	2	2	1	1	1	2	1	1	1	1	1	2	1	1	1
66	1	6	6	6	6	6	6	4	5	6	6	5	6	3	4	6	3	0	0	0	0	0	0	3	2	0	2	0	4	3	3	0	0	0	0	2	1	1	1	1	2	2	2	1	1	1	1	2	1
67	1	3	4	4	3	4	5	5	2	2	2	2	2	3	3	2	0	2	1	0	0	0	1	1	2	2	0	0	0	3	2	2	4	3	3	1	2	1	1	1	2	1	1	1	2	1	1	1	2
68	1	5	5	5	4	5	5	5	3	3	5	5	4	3	3	4	0	2	4	1	1	0	1	5	2	4	3	2	3	4	1	1	1	1	0	2	2	1	1	2	1	1	2	1	2	1	1	1	2
69	0	4	6	6	5	6	6	6	1	6	6	3	3	1	2	4	0	0	0	0	0	0	2	0	0	0	0	0	0	0	0	0	1	0	0	2	2	1	1	1	2	2	2	1	1	1	2	2	1
70	0	4	5	5	4	5	5	5	4	3	5	3	2	3	3	5	0	0	0	0	0	0	5	2	5	2	0	2	0	4	1	0	5	0	0	2	2	1	1	2	1	2	1	1	1	1	2	1	1
71	0	5	6	5	0	4	6	6	0	6	5	1	1	6	2	3	0	0	2	0	0	0	5	2	0	1	0	0	0	4	3	0	4	0	3	2	2	1	1	2	2	2	1	1	2	2	1	1	2
72	0	4	4	4	4	4	5	5	4	5	4	3	4	2	3	5	2	4	2	2	0	0	0	3	3	3	2	2	1	3	4	1	3	0	3	2	2	2	2	1	2	2	1	1	2	1	1	1	2
73	0	5	5	5	4	5	5	4	3	5	4	3	3	3	2	2	0	4	0	0	0	0	4	3	5	4	5	3	3	0	0	0	0	2	0	2	2	2	1	1	2	1	2	1	2	1	1	1	2
74	0	5	5	6	5	6	5	6	6	6	6	6	4	4	6	4	0	1	0	0	0	0	3	2	0	3	2	0	0	0	0	0	2	0	0	1	2	1	2	1	1	1	2	1	1	1	1	1	2
75	0	5	5	5	5	5	5	6	6	5	5	5	5	5	5	4	5	5	0	0	3	3	3	3	3	3	0	0	0	3	3	3	3	3	3	2	2	1	2	1	1	2	2	1	1	2	1	1	1
76	0	3	6	5	0	5	5	5	1	1	3	2	5	1	2	0	0	0	0	0	0	0	0	0	0	2	1	1	1	0	0	0	0	0	0	2	1	1	1	1	2	1	2	1	2	1	1	1	2
77	0	6	6	5	5	5	6	6	4	4	5	6	4	4	3	6	0	0	0	0	0	0	1	2	0	0	0	0	0	2	0	0	1	0	3	2	1	1	1	1	2	2	1	1	2	1	1	1	1
78	0	5	6	6	6	6	6	6	6	6	6	6	4	4	3	4	3	0	0	0	0	0	0	0	1	0	2	0	1	1	1	0	1	0	1	2	2	2	2	1	2	1	2	1	1	1	1	1	2
79	0	4	5	3	0	4	5	3	0	5	5	2	0	0	1	2	0	0	0	0	0	0	4	4	2	4	4	4	4	0	4	0	4	0	3	2	2	2	2	1	2	1	2	1	1	1	1	1	2
80	0	5	6	5	6	6	6	6	4	6	6	5	6	4	6	6	0	0	2	1	0	0	1	0	4	0	0	0	0	2	1	2	0	3	3	1	2	2	2	1	1	2	2	1	2	1	1	1	1
81	0	5	6	6	5	6	6	6	4	5	5	6	6	3	2	5	0	0	0	0	0	0	1	1	2	1	0	0	1	0	0	0	1	0	0	2	2	1	2	2	1	2	2	2	1	1	1	1	1
82	0	5	6	5	3	5	5	5	5	5	5	4	5	5	4	4	0	0	1	1	0	0	0	0	2	0	0	0	0	0	0	0	0	0	0	1	2	1	1	2	1	1	2	2	1	1	1	1	1
83	0	6	6	6	6	6	6	6	5	6	6	6	6	2	2	6	0	0	2	1	0	0	0	0	2	0	0	0	0	0	0	0	0	0	0	1	2	1	1	1	2	1	2	2	2	1	1	1	1
84	0	6	6	6	4	6	6	6	4	6	6	6	6	2	2	4	0	0	0	0	0	0	2	2	4	1	2	0	0	0	2	0	1	0	0	2	2	2	2	1	1	1	2	2	2	1	1	1	2
85	0	6	6	5	3	5	4	5	5	4	5	6	5	4	2	3	2	1	1	1	0	0	1	1	0	0	1	0	0	3	0	0	0	0	0	1	2	1	1	1	2	1	2	2	1	1	1	1	2
86	1	6	6	6	3	5	6	6	2	6	6	2	4	1	0	1	0	6	1	0	0	0	0	1	1	2	0	1	0	0	0	0	1	0	2	2	2	2	2	1	2	2	1	1	2	1	1	1	1
87	1	5	6	6	5	6	6	6	2	3	3	4	5	5	2	5	2	2	0	1	2	0	1	6	1	6	4	6	6	0	0	5	0	0	0	1	2	1	1	2	1	2	2	1	2	1	1	1	2
88	0	5	5	1	1	5	5	5	2	6	5	3	4	3	1	3	4	0	1	1	1	1	1	5	4	4	4	4	5	4	1	1	1	1	4	2	2	2	1	1	2	2	2	1	2	1	2	1	1
89	0	5	5	6	5	6	6	6	4	6	6	6	4	5	3	5	0	3	0	0	0	0	4	3	3	2	0	0	0	2	3	0	2	0	4	1	2	2	1	2	1	2	2	1	1	1	2	1	1
90	0	5	6	6	6	6	6	6	1	6	6	4	5	1	1	3	0	0	0	0	0	0	2	1	1	2	3	2	3	1	1	0	0	0	0	2	2	2	1	2	1	1	1	1	1	2	1	1	2
91	0	6	6	6	6	6	6	6	6	6	6	6	6	4	4	6	5	5	1	2	2	2	2	2	2	2	2	2	2	3	2	1	3	2	3	2	2	1	1	1	2	2	2	1	1	1	1	1	2
92	0	4	4	2	2	3	3	3	2	3	3	2	1	1	1	3	1	1	1	1	1	1	1	1	1	1	1	1	1	3	2	1	3	2	4	2	1	1	2	1	1	1	2	1	2	1	1	1	2
93	0	6	6	6	4	6	6	6	3	6	6	6	6	1	0	5	5	0	0	0	0	0	0	4	0	5	5	0	0	0	0	0	0	0	0	1	2	1	1	1	2	1	2	1	1	1	1	1	1
94	0	5	6	4	2	5	5	6	4	2	3	2	3	2	2	4	0	2	0	0	0	0	5	5	5	5	1	0	3	1	3	1	6	0	2	1	2	1	2	1	2	1	2	2	1	1	1	1	2
95	0	4	6	5	4	4	5	5	3	4	5	5	3	3	3	4	0	0	0	0	0	0	3	4	4	1	0	0	1	0	0	0	0	0	4	2	1	1	1	1	2	1	2	1	1	1	1	1	1
96	0	3	5	4	0	4	5	5	0	5	4	1	1	1	1	0	0	4	0	0	0	0	4	0	4	3	0	0	2	0	0	0	2	0	0	2	2	2	1	1	2	2	2	1	1	1	2	1	2
97	0	4	6	6	4	6	6	5	0	3	4	6	4	2	0	0	3	0	0	0	0	0	2	2	5	1	0	0	2	0	1	0	0	2	4	2	2	1	1	2	1	1	2	2	2	1	1	1	2
98	0	3	4	3	2	2	2	2	2	2	2	2	1	1	2	5	0	0	0	0	0	0	6	1	2	0	0	0	0	0	0	0	0	0	0	1	2	1	1	1	2	1	2	2	2	1	1	1	1
99	0	4	5	6	4	5	5	5	4	5	6	5	3	0	0	1	3	3	0	0	0	0	0	6	4	6	6	4	1	0	0	0	6	0	6	2	2	1	2	1	2	2	2	1	2	2	1	1	1
100	0	4	5	5	4	6	4	6	3	5	5	3	1	5	3	1	0	3	4	1	1	1	3	4	2	4	1	3	2	2	3	2	3	4	0	1	2	1	1	1	2	2	2	1	1	1	1	1	2
101	0	6	6	6	5	6	6	6	4	5	4	6	6	4	4	4	0	0	0	0	0	0	0	3	3	2	0	0	0	0	0	0	0	0	0	2	2	2	2	1	2	2	2	2	1	1	1	1	1
102	0	2	5	4	4	2	5	4	2	2	3	3	2	3	3	4	0	1	0	0	0	0	0	0	6	0	0	0	0	0	0	0	0	0	5	2	2	1	1	1	2	2	2	1	2	1	1	1	2
103	0	2	2	3	1	3	4	4	1	4	2	1	3	3	3	1	0	1	0	0	0	1	3	1	5	1	1	0	1	1	0	0	3	1	4	1	2	1	1	1	2	1	2	1	1	1	1	1	2
104	0	3	3	5	3	5	5	3	3	5	5	5	2	2	2	4	0	2	0	0	0	0	2	5	2	6	3	3	6	0	0	0	3	0	0	2	2	2	1	1	2	2	2	1	1	1	1	1	1
105	0	3	3	0	0	3	0	3	6	0	6	6	4	0	0	4	3	0	0	0	0	0	3	3	3	0	0	0	3	0	0	0	0	0	0	1	2	1	2	1	1	1	2	1	2	1	1	1	2
106	0	4	6	3	4	3	5	3	2	4	5	3	2	0	1	2	3	2	1	0	0	1	2	5	2	5	5	3	1	0	0	0	2	0	3	2	2	2	1	2	2	2	2	1	2	1	1	1	1
107	0	3	5	6	5	5	6	6	6	5	4	4	3	3	2	5	1	4	0	0	0	0	4	4	4	5	4	1	1	2	0	2	3	4	1	2	2	1	2	2	1	1	1	1	2	2	1	1	1
108	1	3	4	4	3	4	4	4	3	3	3	5	4	3	3	4	0	3	2	0	0	2	5	5	4	5	2	4	1	0	4	0	2	1	4	2	2	1	1	2	1	1	2	1	2	1	1	1	2
109	0	5	6	5	4	4	5	4	1	4	4	4	4	2	2	4	0	0	2	1	0	0	0	0	5	0	4	4	3	0	0	0	0	0	4	2	2	1	1	1	2	1	1	1	2	1	1	1	2
110	0	4	5	2	1	5	5	4	5	1	4	6	2	0	0	0	0	0	0	0	0	0	3	0	0	0	0	0	0	0	0	0	0	0	4	2	1	1	1	1	2	1	2	2	1	1	1	1	2
111	0	1	6	5	5	2	3	5	1	4	2	5	5	4	4	3	0	0	0	0	0	0	0	0	1	1	0	0	1	0	2	0	0	0	0	2	2	1	1	1	2	2	2	1	1	1	1	1	1
[truncated: 22 more columns]

## Sheet: Abbreviations
Bar	Barrier
IPAQ	International Physical Activity Questionnaire
MET	Metabolic Equivalent
Mot	Motive
LAD	Lung Allograft Dysfunction
PA	Physical activity
QoL	Quality of Life
VAS	Visual Analogue Scale
